# Supplementary material for: Columnar Aggregates of Azobenzene Stars: Exploring Intermolecular Interactions, Structure, and Stability in Atomistic Simulations
Source: Molecules. 2021 Dec 15;26(24):7598. doi: 10.3390/molecules26247598 (PMC8703797; doi:10.3390/molecules26247598)
Supplement: Supplementary file 1 [file molecules-26-07598-s001.zip]

Archive with 1 entries (1 files):
- molecules-1511579-supplementary.pdf
